# Supplementary material for: Protocol for high-quality single-cell RNA-seq from tissue sections with DRaqL
Source: STAR Protoc. 2024 May 2;5(2):103050. doi: 10.1016/j.xpro.2024.103050 (PMC11088347; doi:10.1016/j.xpro.2024.103050)
Supplement: Table S1. Oligonucleotide sequences used in this study, related to Steps 12 and 61 [file mmc1.xlsx]

## Sheet: Sheet1
Table S1. Oligonucleotide sequences used in this study
5AmMC6: 5'-Amino Modifier C6 modification.
V: A/C/G
N: A/C/G/T
r: ribonucleotide
+: LNA
Name	Sequence	Grade
Oligo dT VN IL01	AAGCAGTGGTATCAACGCAGAGTACGTGTGCTCTTCCGATCTCTAGCTTTTTTTTTTTTTTTTTTTTTTTTTTTTTTVN	HPLC
Oligo dT VN IL02	AAGCAGTGGTATCAACGCAGAGTACGTGTGCTCTTCCGATCTCGATGTTTTTTTTTTTTTTTTTTTTTTTTTTTTTTVN	HPLC
Oligo dT VN IL03	AAGCAGTGGTATCAACGCAGAGTACGTGTGCTCTTCCGATCTTTAGGCTTTTTTTTTTTTTTTTTTTTTTTTTTTTTVN	HPLC
Oligo dT VN IL04	AAGCAGTGGTATCAACGCAGAGTACGTGTGCTCTTCCGATCTTGACCATTTTTTTTTTTTTTTTTTTTTTTTTTTTTVN	HPLC
Oligo dT VN IL05	AAGCAGTGGTATCAACGCAGAGTACGTGTGCTCTTCCGATCTACAGTGTTTTTTTTTTTTTTTTTTTTTTTTTTTTTVN	HPLC
Oligo dT VN IL06	AAGCAGTGGTATCAACGCAGAGTACGTGTGCTCTTCCGATCTTATAATTTTTTTTTTTTTTTTTTTTTTTTTTTTTTVN	HPLC
Oligo dT VN IL07	AAGCAGTGGTATCAACGCAGAGTACGTGTGCTCTTCCGATCTCAGATCTTTTTTTTTTTTTTTTTTTTTTTTTTTTTVN	HPLC
Oligo dT VN IL08	AAGCAGTGGTATCAACGCAGAGTACGTGTGCTCTTCCGATCTACTTGATTTTTTTTTTTTTTTTTTTTTTTTTTTTTVN	HPLC
Oligo dT VN IL09	AAGCAGTGGTATCAACGCAGAGTACGTGTGCTCTTCCGATCTGATCAGTTTTTTTTTTTTTTTTTTTTTTTTTTTTTVN	HPLC
Oligo dT VN IL10	AAGCAGTGGTATCAACGCAGAGTACGTGTGCTCTTCCGATCTTAGCTTTTTTTTTTTTTTTTTTTTTTTTTTTTTTTVN	HPLC
Oligo dT VN IL11	AAGCAGTGGTATCAACGCAGAGTACGTGTGCTCTTCCGATCTGGCTACTTTTTTTTTTTTTTTTTTTTTTTTTTTTTVN	HPLC
Oligo dT VN IL12	AAGCAGTGGTATCAACGCAGAGTACGTGTGCTCTTCCGATCTCTTGTATTTTTTTTTTTTTTTTTTTTTTTTTTTTTVN	HPLC
N-Oligo dT VN IL01UMI	[5AmMC6] AAGCAGTGGTATCAACGCAGAGTACGTGTGCTCTTCCGATCTCTAGCTNNNNNNNNNVTTTTTTTTTTTTTTTTTTTTTTTTTTTTTTVN	HPLC
N-Oligo dT VN IL02UMI	[5AmMC6] AAGCAGTGGTATCAACGCAGAGTACGTGTGCTCTTCCGATCTCGATGTNNNNNNNNNVTTTTTTTTTTTTTTTTTTTTTTTTTTTTTTVN	HPLC
N-Oligo dT VN IL03UMI	[5AmMC6] AAGCAGTGGTATCAACGCAGAGTACGTGTGCTCTTCCGATCTTTAGGCNNNNNNNNNVTTTTTTTTTTTTTTTTTTTTTTTTTTTTTTVN	HPLC
N-Oligo dT VN IL04UMI	[5AmMC6] AAGCAGTGGTATCAACGCAGAGTACGTGTGCTCTTCCGATCTTGACCANNNNNNNNNVTTTTTTTTTTTTTTTTTTTTTTTTTTTTTTVN	HPLC
N-Oligo dT VN IL05UMI	[5AmMC6] AAGCAGTGGTATCAACGCAGAGTACGTGTGCTCTTCCGATCTACAGTGNNNNNNNNNVTTTTTTTTTTTTTTTTTTTTTTTTTTTTTTVN	HPLC
N-Oligo dT VN IL06UMI	[5AmMC6] AAGCAGTGGTATCAACGCAGAGTACGTGTGCTCTTCCGATCTTATAATNNNNNNNNNVTTTTTTTTTTTTTTTTTTTTTTTTTTTTTTVN	HPLC
N-Oligo dT VN IL07UMI	[5AmMC6] AAGCAGTGGTATCAACGCAGAGTACGTGTGCTCTTCCGATCTCAGATCNNNNNNNNNVTTTTTTTTTTTTTTTTTTTTTTTTTTTTTTVN	HPLC
N-Oligo dT VN IL08UMI	[5AmMC6] AAGCAGTGGTATCAACGCAGAGTACGTGTGCTCTTCCGATCTACTTGANNNNNNNNNVTTTTTTTTTTTTTTTTTTTTTTTTTTTTTTVN	HPLC
N-Oligo dT VN IL09UMI	[5AmMC6] AAGCAGTGGTATCAACGCAGAGTACGTGTGCTCTTCCGATCTGATCAGNNNNNNNNNVTTTTTTTTTTTTTTTTTTTTTTTTTTTTTTVN	HPLC
N-Oligo dT VN IL10UMI	[5AmMC6] AAGCAGTGGTATCAACGCAGAGTACGTGTGCTCTTCCGATCTTAGCTTNNNNNNNNNVTTTTTTTTTTTTTTTTTTTTTTTTTTTTTTVN	HPLC
N-Oligo dT VN IL11UMI	[5AmMC6] AAGCAGTGGTATCAACGCAGAGTACGTGTGCTCTTCCGATCTGGCTACNNNNNNNNNVTTTTTTTTTTTTTTTTTTTTTTTTTTTTTTVN	HPLC
N-Oligo dT VN IL12UMI	[5AmMC6] AAGCAGTGGTATCAACGCAGAGTACGTGTGCTCTTCCGATCTCTTGTANNNNNNNNNVTTTTTTTTTTTTTTTTTTTTTTTTTTTTTTVN	HPLC
N-template-switching oligo	[5AmMC6] AAGCAGTGGTATCAACGCAGAGTACGCrGrG+G	HPLC*
N-IS PCR primer	[5AmMC6] AAGCAGTGGTATCAACGCAGAGT	HPLC
Reverse PCR primer (P7 index) D701	CAAGCAGAAGACGGCATACGAGATCGAGTAATGTGACTGGAGTTCAGACGTGTGCTCTTCCGATCT	HPLC
Reverse PCR primer (P7 index) D702	CAAGCAGAAGACGGCATACGAGATTCTCCGGAGTGACTGGAGTTCAGACGTGTGCTCTTCCGATCT	HPLC
Reverse PCR primer (P7 index) D703	CAAGCAGAAGACGGCATACGAGATAATGAGCGGTGACTGGAGTTCAGACGTGTGCTCTTCCGATCT	HPLC
Reverse PCR primer (P7 index) D704	CAAGCAGAAGACGGCATACGAGATGGAATCTCGTGACTGGAGTTCAGACGTGTGCTCTTCCGATCT	HPLC
Reverse PCR primer (P7 index) D705	CAAGCAGAAGACGGCATACGAGATTTCTGAATGTGACTGGAGTTCAGACGTGTGCTCTTCCGATCT	HPLC
Reverse PCR primer (P7 index) D706	CAAGCAGAAGACGGCATACGAGATACGAATTCGTGACTGGAGTTCAGACGTGTGCTCTTCCGATCT	HPLC
Reverse PCR primer (P7 index) D707	CAAGCAGAAGACGGCATACGAGATAGCTTCAGGTGACTGGAGTTCAGACGTGTGCTCTTCCGATCT	HPLC
Reverse PCR primer (P7 index) D708	CAAGCAGAAGACGGCATACGAGATGCGCATTAGTGACTGGAGTTCAGACGTGTGCTCTTCCGATCT	HPLC
Reverse PCR primer (P7 index) D709	CAAGCAGAAGACGGCATACGAGATCATAGCCGGTGACTGGAGTTCAGACGTGTGCTCTTCCGATCT	HPLC
Reverse PCR primer (P7 index) D710	CAAGCAGAAGACGGCATACGAGATTTCGCGGAGTGACTGGAGTTCAGACGTGTGCTCTTCCGATCT	HPLC
Reverse PCR primer (P7 index) D711	CAAGCAGAAGACGGCATACGAGATGCGCGAGAGTGACTGGAGTTCAGACGTGTGCTCTTCCGATCT	HPLC
Reverse PCR primer (P7 index) D712	CAAGCAGAAGACGGCATACGAGATCTATCGCTGTGACTGGAGTTCAGACGTGTGCTCTTCCGATCT	HPLC
Tn Forward PCR primer (P5 index) S517	AATGATACGGCGACCACCGAGATCTACACGCGTAAGATCGTCGGCAGCGTC	HPLC
Tn Forward PCR primer (P5 index) S502	AATGATACGGCGACCACCGAGATCTACACCTCTCTATTCGTCGGCAGCGTC	HPLC
Tn Forward PCR primer (P5 index) S503	AATGATACGGCGACCACCGAGATCTACACTATCCTCTTCGTCGGCAGCGTC	HPLC
Tn Forward PCR primer (P5 index) S504	AATGATACGGCGACCACCGAGATCTACACAGAGTAGATCGTCGGCAGCGTC	HPLC
Tn Forward PCR primer (P5 index) S505	AATGATACGGCGACCACCGAGATCTACACGTAAGGAGTCGTCGGCAGCGTC	HPLC
Tn Forward PCR primer (P5 index) S506	AATGATACGGCGACCACCGAGATCTACACACTGCATATCGTCGGCAGCGTC	HPLC
Tn Forward PCR primer (P5 index) S507	AATGATACGGCGACCACCGAGATCTACACAAGGAGTATCGTCGGCAGCGTC	HPLC
Tn Forward PCR primer (P5 index) S508	AATGATACGGCGACCACCGAGATCTACACCTAAGCCTTCGTCGGCAGCGTC	HPLC
Tn Reverse PCR primer (P7 index) N701	CAAGCAGAAGACGGCATACGAGATTCGCCTTAGTCTCGTGGGCTCGG	HPLC
Tn Reverse PCR primer (P7 index) N702	CAAGCAGAAGACGGCATACGAGATCTAGTACGGTCTCGTGGGCTCGG	HPLC
Tn Reverse PCR primer (P7 index) N703	CAAGCAGAAGACGGCATACGAGATTTCTGCCTGTCTCGTGGGCTCGG	HPLC
Tn Reverse PCR primer (P7 index) N704	CAAGCAGAAGACGGCATACGAGATGCTCAGGAGTCTCGTGGGCTCGG	HPLC
Tn Reverse PCR primer (P7 index) N705	CAAGCAGAAGACGGCATACGAGATAGGAGTCCGTCTCGTGGGCTCGG	HPLC
Tn Reverse PCR primer (P7 index) N706	CAAGCAGAAGACGGCATACGAGATCATGCCTAGTCTCGTGGGCTCGG	HPLC
Tn Reverse PCR primer (P7 index) N707	CAAGCAGAAGACGGCATACGAGATGTAGAGAGGTCTCGTGGGCTCGG	HPLC
Tn Reverse PCR primer (P7 index) N710	CAAGCAGAAGACGGCATACGAGATCAGCCTCGGTCTCGTGGGCTCGG	HPLC
*RNA oligo (Integrated DNA Technologies)
